# Supplementary material for: Omics for understanding the tolerant mechanism of Trichoderma asperellum TJ01 to organophosphorus pesticide dichlorvos
Source: BMC Genomics. 2018 Aug 8;19:596. doi: 10.1186/s12864-018-4960-y (PMC6083568; doi:10.1186/s12864-018-4960-y)
Supplement: Supplementary file 1 — Impact of dichlorvos with different concentrations on TCA cycle of T. asperellum TJ01 after 24 h treatment based on RNA-seq. Red represents up-regulated significantly, while blue represents down-regulated significantly. (XLS 7 kb) [file 12864_2018_4960_MOESM1_ESM.xls]

## Sheet: Sheet1
JGI Gene ID	Gene function	log2 D100 /CK	Probability	log2 D500 /CK	Probability	log2 D1000 / CK	Probability
jgi_Trias1_200927	Citrate synthase	1.34	0.85	1.23	0.84	1.61	0.88
jgi_Trias1_139899	Isocitrate dehydrogenase	1.43	0.85	1.1	0.81	0.94	0.78
jgi_Trias1_67943	Succinate dehydrogenase	3.6	0.5	5.74	0.81	6.87	0.9
jgi_Trias1_51244	Succinate dehydrogenase	0.61	0.67	0.59	0.69	1.03	0.83
