# Supplementary material for: Omics for understanding the tolerant mechanism of Trichoderma asperellum TJ01 to organophosphorus pesticide dichlorvos
Source: BMC Genomics. 2018 Aug 8;19:596. doi: 10.1186/s12864-018-4960-y (PMC6083568; doi:10.1186/s12864-018-4960-y)
Supplement: Supplementary file 2 — Impact of 500 μg/mL dichlorvos on amino acid and derivatives metabolism of T. asperellum TJ01 after 24 h treatment based on LC-QQQ-MS and GC-TOF-MS analysis. Red represents up-regulated significantly, while blue represents down-regulated significantly. (XLS 11 kb) [file 12864_2018_4960_MOESM2_ESM.xls]

## Sheet: Sheet1
Test	Compounds	VIP	P-value	Log2 D500 /CK
LC-QQQ-MS-POS	L-Glutamine	1.12217	0.046762	-0.173104
LC-QQQ-MS-POS	L-Alanine	1.32382	0.001992	-1.03566
LC-QQQ-MS-POS	L-Glutamic acid	1.27427	0.016073	-0.441076
LC-QQQ-MS-POS	L-Methionine	1.18933	0.034313	-0.294945
LC-QQQ-MS-POS	L-(-)-Tyrosine	1.21468	0.021656	-0.194724
LC-QQQ-MS-POS	L-Isoleucine	1.22503	0.010903	-0.413856
LC-QQQ-MS-POS	L-beta-Homoisoleucine	1.25994	0.018425	-1.05647
LC-QQQ-MS-POS	L-(+)-Arginine	1.1661	0.035306	0.410769
LC-QQQ-MS-POS	L-Asparagine	1.26506	0.01063	-0.765144
LC-QQQ-MS-POS	L-Proline	1.30265	0.006648	-0.290156
LC-QQQ-MS-POS	a-Methylserine	1.25456	0.009339	-0.842271
LC-QQQ-MS-POS	Guanidineacetic acid	1.36153	1.8e-05	-1.03323
LC-QQQ-MS-POS	O-Acetyl-L-serine	1.29352	0.008105	-0.55612
LC-QQQ-MS-POS	Glycyl-L-proline	1.32973	0.002665	-1.38876
LC-QQQ-MS-POS	Aspartic acid O-rutinoside	1.34518	0.002056	-1.12176
LC-QQQ-MS-POS	Nα-Acetyl-L-arginine	1.11712	0.040884	0.749128
LC-QQQ-MS-POS	(-)-3-(3,4-Dihydroxyphenyl)-2-methylalanine	1.34251	0.000782	-1.91073
LC-QQQ-MS-POS	N-Propionylglycine	1.27631	0.003063	0.552991
LC-QQQ-MS-POS	L-Kynurenine	1.18387	0.035241	-0.916502
LC-QQQ-MS-POS	N-(9H-Purin-6-ylcarbamoyl)threonine	1.19435	0.035875	-1.30759
LC-QQQ-MS-POS	O-Phosphoserine	1.28621	0.007618	-0.733694
LC-QQQ-MS-POS	5-Aminovaleric acid	1.34731	0.00067	-1.08299
LC-QQQ-MS-POS	L-Homocitrulline	1.3646	7.6e-05	-1.59364
LC-QQQ-MS-POS	Glutathione oxidized	1.23475	0.021899	-0.613028
LC-QQQ-MS-POS	D-Pipecolinic acid	1.15743	0.033184	-0.643314
LC-QQQ-MS-POS	Nα-Acetyl-L-glutamine	1.35519	0.000591	-1.68544
LC-QQQ-MS-POS	S-(methyl)glutathione	1.37058	0.000482	5.84674
LC-QQQ-MS-POS	N-Acetylmethionine	1.30103	0.008323	1.54468
LC-QQQ-MS-POS	N'-Formylkynurenine	1.3694	0.011001	7.03434
LC-QQQ-MS-NEG	L-Histidine	1.35171	1.6e-05	0.607027
LC-QQQ-MS-NEG	L-Citrulline	1.32522	0.000927	0.750539
LC-QQQ-MS-NEG	L-Leucine	1.27277	0.004566	0.855193
LC-QQQ-MS-NEG	L-Tryptophan	1.29237	0.003047	0.38519
LC-QQQ-MS-NEG	L-Glutamine O-hexside	1.31113	0.004429	1.19948
LC-QQQ-MS-NEG	N6-Acetyl-L-lysine	1.33662	6.5e-05	-1.12927
LC-QQQ-MS-NEG	S-(5-Adenosy)-L-homocysteine	1.26699	0.006545	0.669532
LC-QQQ-MS-NEG	2,3-dimethylsuccinic acid	1.09706	0.044053	0.426202
LC-QQQ-MS-NEG	N-acetyl-l-leucine	1.32549	0.0019	3.08959
LC-QQQ-MS-NEG	3,5-Diiodo-tyrosine	1.30445	0.001397	-2.39337
GC-TOF-MS	Isoleucine	1.84127	0.014048	1.83106
GC-TOF-MS	N,N-dimethylarginine	1.62839	0.030872	19.5836
GC-TOF-MS	canavanine 1	1.81569	0.010584	-1.70112
