# Supplementary material for: Omics for understanding the tolerant mechanism of Trichoderma asperellum TJ01 to organophosphorus pesticide dichlorvos
Source: BMC Genomics. 2018 Aug 8;19:596. doi: 10.1186/s12864-018-4960-y (PMC6083568; doi:10.1186/s12864-018-4960-y)
Supplement: Supplementary file 3 — Impact of 500 μg/mL dichlorvos on carbohydrate metabolism of T. asperellum TJ01 after 24 h treatment based on LC-QQQ-MS and GC-TOF-MS analysis. Red represents up-regulated significantly, while blue represents down-regulated significantly. (XLS 9 kb) [file 12864_2018_4960_MOESM3_ESM.xls]

## Sheet: Sheet1
Test	Compounds	VIP	P-Value	Log2 D500 /CK
LC-QQQ-MS-POS	D-Sorbitol	1.25314	0.009251	0.557199
LC-QQQ-MS-POS	D(+)-Melezitose	1.20142	0.024476	-0.789437
LC-QQQ-MS-POS	Mannitol 1-phosphate	1.29878	0.036431	-0.755759
LC-QQQ-MS-POS	Sucrose	1.267	0.006156	-0.730772
LC-QQQ-MS-NEG	Gluconic acid	1.11307	0.046123	0.583235
LC-QQQ-MS-NEG	Fructose 1-phosphate	1.11565	0.00377	-2.25535
LC-QQQ-MS-NEG	D-(+)-Mannose	1.28163	0.001612	0.815415
LC-QQQ-MS-NEG	L-Gulonic-γ-lactone	1.23957	0.013823	0.290626
LC-QQQ-MS-NEG	Glucose 6-phosphate	1.08005	0.001245	-2.52811
LC-QQQ-MS-NEG	Trehalose 6-phosphate	1.1512	0.00855	-1.41042
LC-QQQ-MS-NEG	2-Deoxyribose 1-phosphate	1.12622	0.033786	-0.513465
LC-QQQ-MS-NEG	Mannose-6-phosphate	1.06274	0.003172	-2.58458
LC-QQQ-MS-NEG	Ribulose 1,5-diphosphate	1.35116	0.00011	1.562
GC-TOF-MS	L-Threose 2	1.5722	0.034657	2.27198
GC-TOF-MS	Erythrose 1	1.6214	0.030025	2.18116
GC-TOF-MS	trehalose	1.98283	0.036446	-2.26832
GC-TOF-MS	Melezitose	1.98745	0.013355	-2.20123
GC-TOF-MS	Levoglucosan	1.41925	0.011583	-1.55044
