# Supplementary material for: Omics for understanding the tolerant mechanism of Trichoderma asperellum TJ01 to organophosphorus pesticide dichlorvos
Source: BMC Genomics. 2018 Aug 8;19:596. doi: 10.1186/s12864-018-4960-y (PMC6083568; doi:10.1186/s12864-018-4960-y)
Supplement: Supplementary file 6 — Impact of 500 μg/mL dichlorvos on flavonoids and alkaloids of T. asperellum TJ01 after 24 h treatments based on LC-QQQ-MS and GC-TOF-MS analysis. Red represents up-regulated significantly, while blue represents down-regulated significantly. (XLS 9 kb) [file 12864_2018_4960_MOESM6_ESM.xls]

## Sheet: Sheet1
Test	Compounds	VIP	P-Value	Log2 D500 /CK	Class
LC-QQQ-MS-POS	5-Methoxyflavanone	1.16116	0.014486	1.90253	Flavonoids
LC-QQQ-MS-POS	Dihydromyricetin	1.35859	0.017107	3.31589	Flavonoids
LC-QQQ-MS-NEG	Isorhamnetin (3'-Methoxyquercetin)	1.12336	0.046837	0.170078	Flavonol
LC-QQQ-MS-NEG	Afzelechin	1.35434	0.008439	4.99718	Flavonoids
LC-QQQ-MS-NEG	4'-Hydroxy-5,7-dimethoxyflavanone	1.14851	0.041958	0.594087	Flavonoids
LC-QQQ-MS-POS	Piperidine	1.32807	0.000802	0.544321	Alkaloids
LC-QQQ-MS-POS	Trigonelline	1.355	0.000222	-2.56528	Alkaloids
LC-QQQ-MS-POS	Pipecolate	1.34984	0.000207	0.686489	Alkaloids
GC-TOF-MS	Galactinol 3	1.71959	0.004394	2.30641	Alkaloids
