# Supplementary material for: Omics for understanding the tolerant mechanism of Trichoderma asperellum TJ01 to organophosphorus pesticide dichlorvos
Source: BMC Genomics. 2018 Aug 8;19:596. doi: 10.1186/s12864-018-4960-y (PMC6083568; doi:10.1186/s12864-018-4960-y)
Supplement: Supplementary file 7 — Impact of dichlorvos with different concentrations on detoxification/tolerance mechanism related genes of T. asperellum TJ01 after 24 h treatment based on RNA-seq. Red represents up-regulated significantly, while blue represents down-regulated significantly. (XLS 24 kb) [file 12864_2018_4960_MOESM7_ESM.xls]

## Sheet: Sheet1
JGI gene ID	Gene function	log2 D100/CK	Probability	log2 D500/CK	Probability	log2 D1000/CK	Probability
jgi_Trias1_48513	Peroxisome	1.88	0.8	1.08	0.67	-1.17	0.58
jgi_Trias1_139899	Peroxisome	1.43	0.85	1.1	0.81	0.94	0.78
jgi_Trias1_281249	Peroxisome	1.58	0.81	1.59	0.81	1.79	0.84
jgi_Trias1_69296	Peroxisome	1.2	0.81	2.05	0.89	2.92	0.91
jgi_Trias1_56572	Peroxisome	2.73	0.9	3.49	0.92	3.79	0.92
jgi_Trias1_59957	Peroxisome	1.26	0.84	1.29	0.85	1.64	0.89
jgi_Trias1_135871	Peroxisome	1.34	0.81	1.7	0.86	2.11	0.89
jgi_Trias1_138827	Peroxisome	1.51	0.85	2.06	0.89	2.17	0.9
jgi_Trias1_24304	Peroxisome	1.66	0.82	2.52	0.88	3.69	0.92
jgi_Trias1_135005	Peroxisome	1.05	0.82	1.25	0.85	1.44	0.88
jgi_Trias1_153624	Peroxisome	1.1	0.83	1.24	0.85	1.23	0.86
jgi_Trias1_171388	Peroxisome	1.55	0.87	2.67	0.91	3.45	0.92
jgi_Trias1_64553	Peroxisome	1.35	0.82	1.48	0.84	1.48	0.84
jgi_Trias1_59588	Peroxisome	1.39	0.84	2.05	0.89	2.5	0.91
jgi_Trias1_150955	Peroxisome	1.4	0.82	1.61	0.85	1.56	0.85
jgi_Trias1_61501	Peroxisome	1.78	0.88	2.61	0.91	3.72	0.93
jgi_Trias1_57999	Peroxisome	1.16	0.81	1.48	0.85	2.14	0.9
jgi_Trias1_53359	Peroxisome	1.64	0.86	2.03	0.89	2.23	0.9
jgi_Trias1_169917	Peroxisome	1.37	0.85	1.84	0.89	2.3	0.91
jgi_Trias1_181777	Peroxisome	3.13	0.81	4.09	0.88	4.52	0.91
jgi_Trias1_127572	Peroxisome	1.34	0.81	1.95	0.87	2.43	0.9
jgi_Trias1_128749	Peroxisome	3.14	0.84	4.25	0.91	3.57	0.88
jgi_Trias1_372892	Peroxisome	1.36	0.85	1.85	0.89	2.28	0.91
jgi_Trias1_53874	Peroxisome	1.11	0.82	1.51	0.86	1.94	0.9
jgi_Trias1_54617	Peroxisome	1.11	0.79	1.41	0.84	1.99	0.89
jgi_Trias1_182496	Peroxisome	1.14	0.76	1.57	0.82	2.28	0.88
jgi_Trias1_55267	Peroxisome	-0.45	0.57	-1.79	0.88	-3.61	0.92
jgi_Trias1_149994	Peroxisome	0.86	0.74	1.12	0.82	1.3	0.85
jgi_Trias1_77941	Peroxisome	0.86	0.73	1.18	0.82	1.91	0.89
jgi_Trias1_61111	Peroxisome	0.38	0.37	2.73	0.88	1.84	0.84
jgi_Trias1_144864	Peroxisome	0.77	0.65	1.36	0.81	2.22	0.88
jgi_Trias1_46712	Peroxisome	1.4	0.78	1.88	0.84	1.93	0.85
jgi_Trias1_130317	Peroxisome	1.19	0.78	1.5	0.83	1.99	0.88
jgi_Trias1_72207	Peroxisome	1.18	0.8	1.62	0.86	1.58	0.86
jgi_Trias1_26477	Peroxisome	1	0.79	1.19	0.83	1.5	0.87
jgi_Trias1_71163	Peroxisome	-0.41	0.47	-0.98	0.72	-1.9	0.83
jgi_Trias1_60293	Peroxisome	3.31	0.24	5.49	0.55	7.65	0.83
jgi_Trias1_43112	Peroxisome	0.22	0.36	-0.58	0.67	-1.38	0.85
jgi_Trias1_148031	Peroxisome	0.49	0.31	2.21	0.79	3.68	0.89
jgi_Trias1_55407	Peroxisome	1.64	0.66	1.71	0.69	2.65	0.81
jgi_Trias1_135469	Peroxisome	1.12	0.62	1.9	0.78	3.75	0.9
jgi_Trias1_52822	Peroxisome	-0.7	0.59	-1.89	0.8	-3.9	0.85
jgi_Trias1_73687	Peroxisome	0.05	0.09	1.98	0.77	2.76	0.84
jgi_Trias1_143134	Peroxisome	0.75	0.65	0.96	0.73	1.24	0.8
jgi_Trias1_157834	Peroxisome	0.8	0.75	0.85	0.78	1.11	0.85
jgi_Trias1_61987	Peroxisome	0.85	0.63	1.41	0.78	2.67	0.89
jgi_Trias1_187102	Peroxisome	0.73	0.67	0.67	0.67	1.21	0.82
jgi_Trias1_73190	Peroxisome	0.36	0.5	0.97	0.8	1.82	0.9
jgi_Trias1_437995	Peroxisome	0.22	0.21	0.2	0.21	1.89	0.8
jgi_Trias1_139899	Glutathione metabolism	1.43	0.85	1.1	0.81	0.94	0.78
jgi_Trias1_49059	Glutathione metabolism	0.46	0.56	1.19	0.83	0.78	0.75
jgi_Trias1_128078	Glutathione metabolism	1.77	0.87	2.09	0.89	2.35	0.91
jgi_Trias1_42166	Glutathione metabolism	1.51	0.84	1.28	0.82	2	0.89
jgi_Trias1_204321	Glutathione metabolism	2.48	0.84	2.8	0.86	2.7	0.86
jgi_Trias1_56993	Glutathione metabolism	1.31	0.85	2.04	0.9	1.99	0.9
jgi_Trias1_181777	Glutathione metabolism	3.13	0.81	4.09	0.88	4.52	0.91
jgi_Trias1_152091	Glutathione metabolism	1.62	0.77	2.73	0.86	3.02	0.88
jgi_Trias1_49863	Glutathione metabolism	1.63	0.66	2.67	0.8	4.06	0.89
jgi_Trias1_55913	Glutathione metabolism	1.1	0.77	3.39	0.91	4.6	0.94
jgi_Trias1_56344	Glutathione metabolism	0.88	0.69	2.79	0.9	3.6	0.92
jgi_Trias1_62326	Glutathione metabolism	0.37	0.38	2.59	0.89	4.94	0.95
jgi_Trias1_148646	Glutathione metabolism	0.06	0.13	0.87	0.71	1.67	0.86
jgi_Trias1_59975	Glutathione metabolism	0.03	0.1	0.5	0.58	1.17	0.82
jgi_Trias1_74481	Glutathione metabolism	0.38	0.1	3.97	0.66	10.13	1
jgi_Trias1_49740	Glutathione metabolism	0.33	0.38	0.33	0.41	1.27	0.8
jgi_Trias1_370372	Glutathione metabolism	0.17	0.21	0.71	0.6	1.77	0.84
jgi_Trias1_62945	Glutathione metabolism	0.4	0.49	0.44	0.56	1.08	0.82
jgi_Trias1_72781	Glutathione metabolism	0.2	0.31	0.47	0.58	1.47	0.86
jgi_Trias1_93559	Glutathione metabolism	-0.58	0.08	3.81	0.46	7.41	0.9
jgi_Trias1_28093	Glutathione metabolism	-0.18	0.15	2.17	0.78	3.2	0.86
jgi_Trias1_33605	Glutathione metabolism	0.43	0.53	0.45	0.58	1.19	0.84
jgi_Trias1_94016	Glutathione metabolism	-0.41	0.25	1.02	0.57	3.4	0.87
jgi_Trias1_28132	ABC transporters	0.42	0.54	1.13	0.83	0.82	0.77
jgi_Trias1_127572	ABC transporters	1.34	0.81	1.95	0.87	2.43	0.9
jgi_Trias1_161492	ABC transporters	1.54	0.71	2.3	0.82	3.46	0.89
jgi_Trias1_197594	ABC transporters	0.7	0.55	3.1	0.89	3.14	0.9
jgi_Trias1_173750	ABC transporters	2.09	0.73	3.41	0.85	4.19	0.9
jgi_Trias1_146459	ABC transporters	0.54	0.26	5.1	0.92	7.24	0.99
jgi_Trias1_72207	ABC transporters	1.18	0.8	1.62	0.86	1.58	0.86
jgi_Trias1_60292	ABC transporters	2.22	0.76	4.79	0.92	5.02	0.93
jgi_Trias1_55388	ABC transporters	0.34	0.45	0.76	0.72	1.49	0.86
jgi_Trias1_64176	ABC transporters	0.38	0.32	1	0.65	1.84	0.81
jgi_Trias1_139504	ABC transporters	0.78	0.5	1.99	0.8	2.96	0.87
jgi_Trias1_183505	ABC transporters	1	0.08	3.69	0.23	10.05	0.94
jgi_Trias1_59384	ABC transporters	0.41	0.26	1.86	0.73	3.14	0.85
jgi_Trias1_136021	P450 (Monooxygenase)	-0.89	0.78	-2.22	0.9	-4.52	0.94
jgi_Trias1_198776	P450 (Monooxygenase)	3.72	0.87	5.17	0.94	5.24	0.94
jgi_Trias1_201383	P450 (Monooxygenase)	1.67	0.85	4.29	0.93	3.92	0.93
jgi_Trias1_87455	P450 (Monooxygenase)	2.75	0.9	2.54	0.9	1.82	0.88
jgi_Trias1_53084	P450 (Monooxygenase)	1.03	0.78	1.53	0.85	1.35	0.85
jgi_Trias1_359213	P450 (Monooxygenase)	1.42	0.86	1.95	0.89	1.05	0.84
jgi_Trias1_197224	P450 (Monooxygenase)	0.3	0.4	1.12	0.81	1.19	0.83
jgi_Trias1_135300	P450 (Monooxygenase)	0.04	0.1	0.77	0.56	1.84	0.81
jgi_Trias1_166901	P450 (Monooxygenase)	1.08	0.68	1.3	0.74	1.67	0.81
jgi_Trias1_155365	P450 (Monooxygenase)	0.5	0.59	1.02	0.81	0.62	0.7
jgi_Trias1_178916	P450 (Monooxygenase)	3.17	0.88	3.36	0.89	1.14	0.67
jgi_Trias1_156434	P450 (Monooxygenase)	1.83	0.88	0.87	0.77	-0.45	0.58
jgi_Trias1_72517	P450 (Monooxygenase)	2.15	0.87	1.52	0.82	-0.47	0.48
jgi_Trias1_73190	Superoxide dismutase	0.36	0.5	0.97	0.8	1.82	0.9
jgi_Trias1_73687	Superoxide dismutase	0.05	0.09	1.98	0.77	2.76	0.84
jgi_Trias1_197596	Catalase	1.03	0.68	1.66	0.81	2.44	0.87
jgi_Trias1_52822	Catalase	-0.7	0.59	-1.89	0.8	-3.9	0.85
jgi_Trias1_140270	Catalase	0.7	0.68	0.97	0.78	1.28	0.84
jgi_Trias1_71163	Catalase	-0.41	0.47	-0.98	0.72	-1.9	0.83
jgi_Trias1_48513	Catalase	1.88	0.8	1.08	0.67	-1.17	0.58
jgi_Trias1_74481	Thioredoxin	0.38	0.1	3.97	0.66	10.13	1
jgi_Trias1_44325	Thioredoxin	0.23	0.1	5.41	0.86	8.26	0.98
jgi_Trias1_62326	Thioredoxin	0.37	0.38	2.59	0.89	4.94	0.95
jgi_Trias1_55913	Thioredoxin	1.1	0.77	3.39	0.91	4.6	0.94
jgi_Trias1_152954	Thioredoxin	-0.12	0.24	1.54	0.87	2.94	0.92
jgi_Trias1_82309	Thioredoxin	0.49	0.57	1.33	0.84	2.41	0.91
jgi_Trias1_181777	Thioredoxin	3.13	0.81	4.09	0.88	4.52	0.91
jgi_Trias1_84683	Thioredoxin	5.4	0.24	8.63	0.65	11.41	0.91
jgi_Trias1_62653	Thioredoxin	0.59	0.26	2.47	0.72	4.78	0.9
jgi_Trias1_56993	Thioredoxin	1.31	0.85	2.04	0.9	1.99	0.9
jgi_Trias1_78773	Thioredoxin	1.05	0.75	1.57	0.83	2.67	0.9
jgi_Trias1_147432	Thioredoxin	-1.71	0.88	-2.02	0.89	-1.94	0.9
jgi_Trias1_93559	Thioredoxin	-0.58	0.08	3.81	0.46	7.41	0.9
jgi_Trias1_49863	Thioredoxin	1.63	0.66	2.67	0.8	4.06	0.89
jgi_Trias1_147861	Thioredoxin	1.2	0.58	1.74	0.72	3.78	0.89
jgi_Trias1_180772	Thioredoxin	0.56	0.62	-0.49	0.6	-2.55	0.89
jgi_Trias1_131173	Thioredoxin	0.62	0.65	0.93	0.77	1.68	0.88
jgi_Trias1_176963	Thioredoxin	0.93	0.78	1.14	0.84	1.56	0.88
jgi_Trias1_30288	Thioredoxin	6.23	0.33	8.24	0.6	10.94	0.88
jgi_Trias1_144310	Thioredoxin	0.38	0.47	1.23	0.82	1.76	0.88
jgi_Trias1_94016	Thioredoxin	-0.41	0.25	1.02	0.57	3.4	0.87
jgi_Trias1_62664	Thioredoxin	0.28	0.43	1.06	0.83	1.5	0.87
jgi_Trias1_141474	Thioredoxin	0.54	0.46	1.5	0.78	2.49	0.87
jgi_Trias1_51869	Thioredoxin	2.52	0.84	2.36	0.83	2.93	0.87
jgi_Trias1_138659	Thioredoxin	-0.95	0.6	0.91	0.68	2.06	0.87
jgi_Trias1_28093	Thioredoxin	-0.18	0.15	2.17	0.78	3.2	0.86
jgi_Trias1_148646	Thioredoxin	0.06	0.13	0.87	0.71	1.67	0.86
jgi_Trias1_204321	Thioredoxin	2.48	0.84	2.8	0.86	2.7	0.86
jgi_Trias1_23039	Thioredoxin	0.1	0.19	0.46	0.56	1.54	0.86
jgi_Trias1_370372	Thioredoxin	0.17	0.21	0.71	0.6	1.77	0.84
jgi_Trias1_30813	Thioredoxin	0.23	0.27	0.6	0.56	1.68	0.84
jgi_Trias1_198268	Thioredoxin	1.44	0.5	2.55	0.72	3.7	0.83
jgi_Trias1_165314	Thioredoxin	0.62	0.43	1.44	0.72	2.2	0.82
jgi_Trias1_187102	Thioredoxin	0.73	0.67	0.67	0.67	1.21	0.82
jgi_Trias1_132668	Thioredoxin	0.81	0.68	0.97	0.74	1.34	0.82
jgi_Trias1_67339	Thioredoxin	0.88	0.5	1.23	0.64	2.3	0.81
jgi_Trias1_144291	Thioredoxin	0.46	0.43	1.5	0.8	1.54	0.81
jgi_Trias1_51121	Thioredoxin	0.46	0.52	1.07	0.79	1.12	0.8
jgi_Trias1_166321	Thioredoxin	-0.77	0.68	-1.26	0.8	-1.21	0.8
jgi_Trias1_49740	Thioredoxin	0.33	0.38	0.33	0.41	1.27	0.8
jgi_Trias1_87854	Thioredoxin	4.46	0.8	2.26	0.52	2.28	0.52
